# Supplementary material for: Laser Powder Bed Fusion (LPBF) of In718 and the Impact of Pre-Heating at 500 and 1000 °C: Operando Study
Source: Materials (Basel). 2021 Nov 5;14(21):6683. doi: 10.3390/ma14216683 (PMC8588267; doi:10.3390/ma14216683)
Supplement: Supplementary file 1 [file materials-14-06683-s001.zip]

Archive with 18 entries (18 files):
- Cros sectional stream traces at RT.mp4
- Cross sectional stream traces at 1000.mp4
- Cross sectional stream traces at 500.mp4
- Cross sections velocity vectors at 1000 .mp4
- Cross sections velocity vectors at 500 .mp4
- Cross sections velocity vectors at RT.mp4
- Isometric view of melt pool at 500 .mp4
- Isometric view of melt pool at RT.mp4
- materials-1428908-supplementray.jpg
- Stream traces only at 1000.mp4
- Stream traces only at 500 .mp4
- Stream traces only at RT .mp4
- Velocity vectors isometric view at 1000 .mp4
- Velocity vectors isometric view at 500.mp4
- Velocity vectors isometric view at RT .mp4
- Velocity vectors top view at 1000 .mp4
- Velocity vectors top view at 500 .mp4
- Velocity vectors top view at RT .mp4
